# Supplementary material for: The electrocardiographic, hemodynamic, echocardiographic, and biochemical evaluation of treatment with edaravone on acute cardiac toxicity of aluminum phosphide
Source: Front Pharmacol. 2022 Oct 5;13:1032941. doi: 10.3389/fphar.2022.1032941 (PMC9581139; doi:10.3389/fphar.2022.1032941)
Supplement: Supplementary file 1 [file Table1.XLSX]

## Sheet: Blood pressure
	0-30 min	Mean	SD	30-60 min	Mean	SD	60-90 min	Mean	SD	90-120 min	Mean	SD	120-150 min	Mean	SD	150-180 min	Mean	SD
Control 1	98	95.6667	3.93277	103	98.5	4.46094	95	94.3333	5.04645	98	97.6667	3.93277	93	96.8333	2.63944	100	97.6667	2.94392
Control 2	91			94			99			98			98			101
Control 3	101			97			91			105			100			93
Control 4	98			95			86			96			96			99
Control 5	92			97			96			95			99			97
Control 6	94			105			99			94			95			96
ALP (LD50) 1	87	92	3.57771	88	84.6667	5.46504	70	64.5	6.41093	55	52.6667	4.76095	52	50.1667	4.21505	52	49.3333	4.27395
ALP (LD50) 2	93			91			65			52			48			49
ALP (LD50) 3	97			89			61			49			48			44
ALP (LD50) 4	92			83			74			61			58			56
ALP (LD50) 5	94			78			59			48			47			49
ALP (LD50) 6	89			79			58			51			48			46
(ALP + EDA 20) 1	96	93.5	5.1672	92	86.8333	3.76386	73	70.1667	3.86868	69	67.3333	4.4572	73	69.6667	5.50151	67	64.1667	4.35507
(ALP + EDA 20) 2	101			91			72			68			59			66
(ALP + EDA 20) 3	96			86			67			64			72			56
(ALP + EDA 20) 4	89			85			64			74			71			65
(ALP + EDA 20) 5	92			83			74			68			69			63
(ALP + EDA 20) 6	87			84			71			61			74			68
(ALP + EDA 30) 1	99	91	7.01427	72	83.8333	6.70572	68	68.6667	3.9833	69	75.1667	11.2679	68	73	6.9857	64	69	5.17687
(ALP + EDA 30) 2	79			86			67			88			85			69
(ALP + EDA 30) 3	93			87			68			91			76			75
(ALP + EDA 30) 4	96			92			76			70			72			75
(ALP + EDA 30) 5	88			84			69			68			65			63
(ALP + EDA 30) 6	91			82			64			65			72			68
(ALP + EDA 45) 1	95	91.1667	4.44597	85	86.8333	8.18332	75	71.6667	3.20416	81	77	3.16228	77	83.5	3.61939	82	83.6667	5.24087
(ALP + EDA 45) 2	90			94			74			79			86			93
(ALP + EDA 45) 3	88			75			69			78			87			81
(ALP + EDA 45) 4	85			86			67			77			85			86
(ALP + EDA 45) 5	97			98			74			75			84			82
(ALP + EDA 45) 6	92			83			71			72			82			78

## Sheet: Heart rate
	0-30 min	Mean	SD	30-60 min	Mean	SD	60-90 min	Mean	SD	90-120 min	Mean	SD	120-150 min	Mean	SD	150-180 min	Mean	SD
Control 1	318	324.5	8.28855	334	324	10.6395	318	316	9.23038	327	324.333	9.28799	317	322	9.31665	321	323.667	8.71015
Control 2	315			329			321			341			331			335
Control 3	321			306			299			321			308			313
Control 4	331			332			314			324			332			325
Control 5	325			317			326			319			318			316
Control 6	337			326			318			314			326			332
ALP (LD50) 1	305	308.333	9.45868	264	262.667	11.7075	231	236.833	8.4951	235	229	14.4361	198	197.667	18.9912	175	169.333	9.7091
ALP (LD50) 2	313			273			228			219			187			160
ALP (LD50) 3	314			263			245			226			201			182
ALP (LD50) 4	293			241			231			215			195			165
ALP (LD50) 5	320			262			249			255			231			176
ALP (LD50) 6	305			273			237			224			174			158
(ALP + EDA 20) 1	314	308.167	8.32867	263	266	14.3108	240	239.833	10.9803	244	241.333	16.1452	223	223.167	10.4387	213	214	6.0663
(ALP + EDA 20) 2	310			250			230			224			213			206
(ALP + EDA 20) 3	293			261			249			255			231			224
(ALP + EDA 20) 4	307			255			241			236			227			213
(ALP + EDA 20) 5	308			283			225			225			209			211
(ALP + EDA 20) 6	317			284			254			264			236			217
(ALP + EDA 30) 1	289	307	11.9833	270	272.5	12.341	247	252	13.784	239	238.833	12.5605	247	241.833	9.30412	244	237.333	9.79115
(ALP + EDA 30) 2	316			279			255			221			249			239
(ALP + EDA 30) 3	308			284			248			232			245			218
(ALP + EDA 30) 4	321			250			234			243			225			238
(ALP + EDA 30) 5	311			281			276			259			248			244
(ALP + EDA 30) 6	297			271			252			239			237			241
(ALP + EDA 45) 1	321	307.333	12.6754	272	274.5	6.22093	260	260	12.775	267	263.333	11.3255	256	252.5	8.59651	259	257.5	7.23187
(ALP + EDA 45) 2	289			265			249			254			246			261
(ALP + EDA 45) 3	313			284			273			283			267			266
(ALP + EDA 45) 4	319			274			251			262			249			246
(ALP + EDA 45) 5	297			277			249			263			254			261
(ALP + EDA 45) 6	305			275			278			251			243			252

## Sheet: PR interval-
	0-30 min	Mean	SD	30-60 min	Mean	SD	60-90 min	Mean	SD	90-120 min	Mean	SD	120-150 min	Mean	SD	150-180 min	Mean	SD
Control 1	43.44	43.675	2.39458	42.91	43.5167	2.77454	45.92	44.2533	2.92588	42.86	43.3467	2.13014	43.35	43.66	2.24902	44.72	44.5183	2.33238
Control 2	42.14			41.33			40.82			41.66			41.66			45.37
Control 3	40.04			39.49			40.33			40.74			40.69			40.32
Control 4	45.87			46.76			46.75			46.04			45.65			46.51
Control 5	46.52			45.63			44.98			43.09			44.08			43.65
Control 6	44.04			44.98			46.72			45.69			46.53			46.54
ALP (LD50) 1	45.83	45.23	2.31039	48.54	47.8083	1.87716	50.16	50.6733	1.39683	58.29	57.3933	4.86876	62.68	63.025	2.28398	63.42	62.5117	2.72335
ALP (LD50) 2	46.67			47.65			49.28			47.76			58.66			58.06
ALP (LD50) 3	46.14			48.33			52.82			61.66			64.66			65.45
ALP (LD50) 4	42.98			48.01			51.98			58.76			63.87			62.23
ALP (LD50) 5	41.87			44.34			49.76			59.07			64.86			61.04
ALP (LD50) 6	47.89			49.98			50.04			58.82			63.42			64.87
(ALP + EDA 20) 1	46.23	44.7967	2.16114	46.63	46.4783	2.84197	49.79	49.5183	1.97226	55.69	55.5117	1.76159	59.13	58.7733	2.56321	58.36	56.7683	2.39214
(ALP + EDA 20) 2	44.21			47.95			48.76			54.51			55.68			53.36
(ALP + EDA 20) 3	45.42			49.46			51.56			58.47			61.02			58.54
(ALP + EDA 20) 4	47.45			48.75			52.03			56.43			55.87			59.48
(ALP + EDA 20) 5	41.15			42.54			47.32			53.65			59.07			54.98
(ALP + EDA 20) 6	44.32			43.54			47.65			54.32			61.87			55.89
(ALP + EDA 30) 1	44.73	44.66	1.87161	45.74	46.2083	1.89122	46.97	47.1483	1.97234	50.08	50.395	1.57745	51.22	52.4067	1.32634	52.38	52.915	1.33505
(ALP + EDA 30) 2	45.98			46.92			48.33			53.05			54.16			54.94
(ALP + EDA 30) 3	43.1			44.35			45.02			49.32			51.39			51.02
(ALP + EDA 30) 4	41.76			43.89			44.6			48.72			51.84			52.75
(ALP + EDA 30) 5	45.87			47.63			48.63			49.81			51.81			52.59
(ALP + EDA 30) 6	46.52			48.72			49.34			51.39			54.02			53.81
(ALP + EDA 45) 1	46.12	44.5683	1.9596	48.54	45.2783	1.87187	46.08	46.2917	1.81944	48.01	49.3533	1.32839	49.34	49.745	1.31857	51.01	51.8	1.79016
(ALP + EDA 45) 2	41.03			42.88			44.19			47.88			48.47			49.3
(ALP + EDA 45) 3	45.91			45.22			47.87			49.67			51.02			53.7
(ALP + EDA 45) 4	44.81			45.17			48.72			51.28			50.94			51.86
(ALP + EDA 45) 5	43.69			44.27			44.38			48.98			48.02			50.94
(ALP + EDA 45) 6	45.85			45.59			46.51			50.3			50.68			53.99

## Sheet: QRS 
	0-30 min	Mean	SD		30-60 min	Mean	SD		60-90 min	Mean	SD		90-120 min	Mean	SD		120-150 min	Mean	SD		150-180 min	Mean	SD
Control 1	16.5	15.5167	1.50122		18.2	16.05	2.17692		17.7	14.9	1.772		17.4	16.3333	1.63422		17.5	15.5667	1.94491		16.2	16.3667	0.488535
Control 2	15.6				13.5				14.5				15.8				13.1				15.9
Control 3	14.2				18.7				16.4				18.1				17.2				16.8
Control 4	13.7				14.4				13.3				13.9				15.6				16.3
Control 5	15.3				14.6				13.4				15.2				16.7				17.1
Control 6	17.8				16.9				14.1				17.6				13.3				15.9
ALP (LD50) 1	15.7	16.2333	0.983192		17.8	19.3833	1.37028		19.3	20.8667	0.922316		19.8	20.9217	1.60637		26.2	25.4333	1.00333		27.5	28.1	0.819756
ALP (LD50) 2	15.4				18.2				21.1				21.3				25.1				28.5
ALP (LD50) 3	15.9				21.5				20.4				21.83				24.1				27.9
ALP (LD50) 4	15.8				19.7				22				22.2				26.3				29.1
ALP (LD50) 5	18.1				20.2				21.3				18.2				24.5				26.9
ALP (LD50) 6	16.5				18.9				21.1				22.2				26.4				28.7
(ALP + EDA 20) 1	17.2	16.2833	1.13034		19.4	19.1833	0.91086		21.8	20.6	1.41704		22.1	22.0333	1.53319		21.6	21.1667	1.33517		25.8	25.7167	1.52501
(ALP + EDA 20) 2	15.3				18.3				19.1				21.6				22				25.3
(ALP + EDA 20) 3	18.1				20.3				22.1				25				22.9				28.3
(ALP + EDA 20) 4	15.6				17.9				18.7				21.1				21.1				26.4
(ALP + EDA 20) 5	16.1				19.8				20.6				20.7				19.1				24.2
(ALP + EDA 20) 6	15.4				19.4				21.3				21.7				20.3				24.3
(ALP + EDA 30) 1	18.1	16.8667	0.868716		19.2	18.1833	0.837655		20.7	18.4667	1.9836		21.5	20.3167	1.19401		21.8	20.2333	1.21929		20.8	20.4	1.07889
(ALP + EDA 30) 2	17.5				17.8				16.8				20.4				21.2				21.8
(ALP + EDA 30) 3	16.7				17.5				19.8				21.9				20.9				21.4
(ALP + EDA 30) 4	15.6				18.6				18.9				19.3				19.5				19.3
(ALP + EDA 30) 5	16.9				17.1				15.4				18.9				19.1				19.7
(ALP + EDA 30) 6	16.4				18.9				19.2				19.9				18.9				19.4
(ALP + EDA 45) 1	16.1	16.0333	0.6121		17.9	17.2	0.848528		20.2	18.5833	1.32275		19.8	19.1667	0.665332		22.1	19.3	1.57099		21.8	20.1667	1.43201
(ALP + EDA 45) 2	15.5				16.3				19				19.6				19.6				21.7
(ALP + EDA 45) 3	16.6				17.9				16.3				18.4				17.4				19.6
(ALP + EDA 45) 4	16.9				18.1				18.6				19.7				19.3				18.9
(ALP + EDA 45) 5	15.7				16.6				19.3				19.2				18.9				20.6
(ALP + EDA 45) 6	15.4				16.4				18.1				18.3				18.5				18.4

## Sheet: QTc
	0-30 min	Mean	SD		30-60 min	Mean	SD		60-90 min	Mean	SD		90-120 min	Mean	SD		120-150 min	Mean	SD		150-180 min	Mean	SD
Control 1	95.1	111.317	8.89751		96.6	124	14.3316		113.3	125.25	6.89717		137.5	130.55	8.72072		114.7	121.35	12.8653		116.8	117.617	9.29051
Control 2	115.7				135.4				130.3				121.1				142.2				121.6
Control 3	109.8				132				131.2				143				123.8				100.8
Control 4	116.9				129.6				126.4				130.1				121.7				123.8
Control 5	120.2				130.1				129.2				121.2				102.9				115.6
Control 6	110.2				120.3				121.1				130.4				122.8				127.1
ALP (LD50) 1	119.1	128.25	6.19863		120.9	146	14.93		189.2	172.7	14.7786		165.6	172.3	15.7173		190.5	203.25	13.5811		226.3	226.117	5.26893
ALP (LD50) 2	125				136.5				146.4				148.3				183.5				216.9
ALP (LD50) 3	135.7				155.4				170.3				171.1				206.2				227.8
ALP (LD50) 4	126.5				157.8				179.2				185.4				211.3				230.5
ALP (LD50) 5	128.7				146.5				169.9				170.2				208.3				223.9
ALP (LD50) 6	134.5				158.9				181.2				193.2				219.7				231.3
(ALP + EDA 20) 1	125.8	121.167	10.0081		130.2	130.95	7.59967		146.1	141.533	9.44472		158.7	151.433	13.8254		165.4	164.533	15.2411		185.3	184.783	21.4531
(ALP + EDA 20) 2	113.2				128.4				134.3				147.8				160.2				178.4
(ALP + EDA 20) 3	114.7				132.1				140.1				156.9				174.3				197.9
(ALP + EDA 20) 4	109.6				118.7				127.6				125.4				136.5				145.3
(ALP + EDA 20) 5	129.4				134.5				147.9				155.5				171.9				198.7
(ALP + EDA 20) 6	134.3				141.8				153.2				164.3				178.9				203.1
(ALP + EDA 30) 1	128.7	120.767	12.7674		133.9	127.983	12.2809		131.8	130.333	12.5018		144.3	140.733	14.6597		159.7	144.95	16.7839		177.5	171.983	6.90229
(ALP + EDA 30) 2	132.2				137.2				133.4				145.2				147.1				173.1
(ALP + EDA 30) 3	112.3				119.8				113.4				117.9				115.2				167.6
(ALP + EDA 30) 4	98.7				106.5				117.5				128.6				136.7				170.3
(ALP + EDA 30) 5	125.9				135.1				142.7				151.9				157.8				162.1
(ALP + EDA 30) 6	126.8				135.4				143.2				156.5				153.2				181.3
(ALP + EDA 45) 1	114.9	121.333	7.541		122.4	124.533	5.92306		126.9	131.3	6.46498		149.1	143.4	17.3183		127.9	136.3	8.2246		138.5	133.25	13.3882
(ALP + EDA 45) 2	123.3				127.1				127.8				116.8				131				141
(ALP + EDA 45) 3	127.4				124.7				124.7				130.2				129.7				108.2
(ALP + EDA 45) 4	109.4				113.9				129.9				145.4				137.9				146.5
(ALP + EDA 45) 5	124.7				128.9				137.6				153.7				142.6				134.2
(ALP + EDA 45) 6	128.3				130.2				140.9				165.2				148.7				131.1

## Sheet: ST height-
	0-30 min	Mean	SD		30-60 min	Mean	SD		60-90 min	Mean	SD		90-120 min	Mean	SD		120-150 min	Mean	SD		150-180 min	Mean	SD
Control 1	40.63	42.1567	3.15208		49.03	47.5567	3.5921		43.56	44.9667	8.60543		45.46	45.18	4.36734		43.57	39.2583	6.03825		36.41	45.435	7.1236
Control 2	36.79				45.32				47.87				51.37				47.21				49.62
Control 3	45.43				49.86				39.82				48.12				34.61				36.56
Control 4	44.65				41.21				34.35				41.28				30.98				47.82
Control 5	43.42				50.28				59.81				45.42				37.34				52.85
Control 6	42.02				49.64				44.39				39.43				41.84				49.35
ALP (LD50) 1	48.43	57.5617	8.14199		68.53	64.51	5.83325		146.78	142.637	8.72159		157.35	148.522	18.1803		169.65	169.465	20.9429		176.64	167.378	15.4188
ALP (LD50) 2	50.43				59.11				135.34				134.51				178.41				168.92
ALP (LD50) 3	69.93				68.18				137.64				138.49				135.48				138.58
ALP (LD50) 4	63.23				65.02				138.75				150.85				163.14				178.09
ALP (LD50) 5	54.38				70.43				138.72				130.58				170.36				162.96
ALP (LD50) 6	58.97				55.79				158.59				179.35				199.75				179.08
(ALP + EDA 20) 1	45.43	47.4783	4.15913		61.58	61.0133	4.96193		124.32	130.02	10.1372		136.54	142.82	5.98549		149.87	144.78	6.67355		158.65	159.783	8.16782
(ALP + EDA 20) 2	46.9				58.62				123.51				135.31				152.76				157.65
(ALP + EDA 20) 3	53.53				56.98				144.76				144.89				139.87				158.73
(ALP + EDA 20) 4	42.32				64.53				128.73				145.48				138.92				169.21
(ALP + EDA 20) 5	51.28				68.73				139.87				151.28				149.63				167.83
(ALP + EDA 20) 6	45.41				55.64				118.93				143.42				137.63				146.63
(ALP + EDA 30) 1	48.72	42.5133	4.89329		76.75	68.8983	6.53055		105.43	114.107	11.7264		118.76	128.71	7.63719		126.06	119.043	8.63818		148.76	136.583	16.0611
(ALP + EDA 30) 2	43.25				68.72				123.47				139.43				118.01				138.03
(ALP + EDA 30) 3	36.53				57.41				118.73				125.42				127.62				132.22
(ALP + EDA 30) 4	46.73				72.54				129.53				125.32				120.53				106.54
(ALP + EDA 30) 5	42.54				70.76				108.76				127.31				103.33				146.02
(ALP + EDA 30) 6	37.31				67.21				98.72				136.02				118.71				147.93
(ALP + EDA 45) 1	33.71	44.4483	9.11687		69.92	72.1167	8.19799		84.32	88.7867	9.10305		88.76	93.8533	10.1383		90.86	95.0683	4.21272		107.97	100.153	13.2185
(ALP + EDA 45) 2	58.75				64.09				89.75				96.54				88.73				98.73
(ALP + EDA 45) 3	41.98				77.6				99.07				109.87				96.42				109.86
(ALP + EDA 45) 4	46.46				62.23				87.21				90.55				98.74				75.39
(ALP + EDA 45) 5	49.25				75.43				74.53				79.75				98.21				110.21
(ALP + EDA 45) 6	36.54				83.43				97.84				97.65				97.45				98.76

## Sheet: Complex 1
	12 h					24 h
Control 1	313.65	314.325	8.17743			317.65	316.993	9.70481
Control 2	322.32					298.7
Control 3	312.64					321.2
Control 4	316.04					316.15
Control 5	299.76					326.92
Control 6	321.54					321.34
ALP (LD50) 1	208.42	211.905	14.4948			193.6	192.693	12.2616
ALP (LD50) 2	190.4					185.62
ALP (LD50) 3	228.54					205.15
ALP (LD50) 4	201.7					182.37
ALP (LD50) 5	224.56					209.39
ALP (LD50) 6	217.81					180.03
(ALP + EDA 20) 1	221.12	222.068	7.86557			207.5	208.095	9.28594
(ALP + EDA 20) 2	229.4					224.82
(ALP + EDA 20) 3	229.31					201.79
(ALP + EDA 20) 4	220.13					204
(ALP + EDA 20) 5	210.38					198.98
(ALP + EDA 20) 6	228.87					211.48
(ALP + EDA 30) 1	239.13	225.39	10.2383			223.9	219.26	5.65808
(ALP + EDA 30) 2	214.88					221.84
(ALP + EDA 30) 3	235.65					210.57
(ALP + EDA 30) 4	221.85					217.41
(ALP + EDA 30) 5	215.05					225.79
(ALP + EDA 30) 6	225.78					216.05
(ALP + EDA 45) 1	245.05	244.44	7.21743			264.9	263.245	9.62373
(ALP + EDA 45) 2	255.24					275.43
(ALP + EDA 45) 3	234.04					259.36
(ALP + EDA 45) 4	239.31					255.31
(ALP + EDA 45) 5	246.99					251.47
(ALP + EDA 45) 6	246.01					273

## Sheet: Complex 2
	12 h				24 h
control 1	89.62	85.5633	9.87961		95.33	86.3767	7.21601
control 2	71.43				89.54
control 3	91.42				80.52
control 4	74.59				87.61
control 5	94.08				75.34
control 6	92.24				89.92
ALP (LD50) 1	79.33	79.2583	13.1399		82.03	82.3283	12.388
ALP (LD50) 2	60.87				74.21
ALP (LD50) 3	70.73				78.65
ALP (LD50) 4	99.09				65.72
ALP (LD50) 5	86.92				96.63
ALP (LD50) 6	78.61				96.73
(ALP + EDA 20) 1	75.58	81.194	11.4789		80.65	80.23	11.6569
(ALP + EDA 20) 2	83.54				98.82
(ALP + EDA 20) 3	77.91				71.54
(ALP + EDA 20) 4	97.37				79.63
(ALP + EDA 20) 5	65.42				85.63
(ALP + EDA 20) 6	81.73				65.11
(ALP + EDA 30) 1	78.43	82.7333	13.7858		81.03	82.89	6.60376
(ALP + EDA 30) 2	95.43				79.64
(ALP + EDA 30) 3	89.54				79.32
(ALP + EDA 30) 4	68.98				95.74
(ALP + EDA 30) 5	65.67				83.76
(ALP + EDA 30) 6	98.35				77.85
(ALP + EDA 45) 1	79.76	81.1583	9.59012		65.65	83.8317	11.4076
(ALP + EDA 45) 2	81.93				84.87
(ALP + EDA 45) 3	84.11				94.82
(ALP + EDA 45) 4	67.05				92.75
(ALP + EDA 45) 5	96.54				74.87
(ALP + EDA 45) 6	77.56				90.03

## Sheet: Complex 4
	12 h					24 h
control 1	470.54	464.472	5.74465			479.5	465.352	8.69647
control 2	465.72					466.98
control 3	470.62					467.82
control 4	462.9					457.01
control 5	455.73					455.37
control 6	461.32					465.43
ALP (LD50) 1	318.54	318.885	14.36			295.54	296.597	11.5441
ALP (LD50) 2	295.43					287.05
ALP (LD50) 3	322.98					316.82
ALP (LD50) 4	326.54					301.78
ALP (LD50) 5	337.81					285.41
ALP (LD50) 6	312.01					292.98
(ALP + EDA 20) 1	342.65	335.013	9.99436			308.96	312.393	9.32247
(ALP + EDA 20) 2	327.31					326.18
(ALP + EDA 20) 3	341.94					315.62
(ALP + EDA 20) 4	318.91					300.04
(ALP + EDA 20) 5	343.62					317.65
(ALP + EDA 20) 6	335.65					305.91
(ALP + EDA 30) 1	349.09	363.1	13.1351			389.87	396.542	8.10094
(ALP + EDA 30) 2	349.64					397.82
(ALP + EDA 30) 3	365.63					403.61
(ALP + EDA 30) 4	383.01					407.52
(ALP + EDA 30) 5	359.71					386.25
(ALP + EDA 30) 6	371.52					394.18
(ALP + EDA 45) 1	399.1	404.087	6.35164			443.29	440.793	8.89405
(ALP + EDA 45) 2	409.64					452.62
(ALP + EDA 45) 3	402.71					426.98
(ALP + EDA 45) 4	411.61					439.74
(ALP + EDA 45) 5	395.03					446.42
(ALP + EDA 45) 6	406.43					435.71

## Sheet: Echocardiography
	Ejection fraction(%)	mean	SD				Stroke volume(ml)	mean	SD				Cardiac output(ml/min)	mean	SD
Control 1	89.54	87.2367	6.17205				0.37	0.343333	0.0206559				118.62	111.37	7.85981
Control 2	75.54						0.34						112.2
Control 3	92.5						0.31						97.5
Control 4	85.6						0.34						113.5
Control 5	89.3						0.36						118.3
Control 6	90.94						0.34						108.1
ALP (LD50) 1	70.4	69.2567	3.76139				0.25	0.223333	0.018619				50.72	46.1967	2.64022
ALP (LD50) 2	72.1						0.21						45.76
ALP (LD50) 3	62.7						0.22						45.6
ALP (LD50) 4	67.84						0.2						42.7
ALP (LD50) 5	69.2						0.24						47.1
ALP (LD50) 6	73.3						0.22						45.3
(ALP + EDA 20) 1	81.62	75.9783	3.82662				0.27	0.258333	0.0213698				56.3	56.9717	3.50023
(ALP + EDA 20) 2	76.17						0.28						60.26
(ALP + EDA 20) 3	72.79						0.28						61.61
(ALP + EDA 20) 4	75.63						0.24						53.09
(ALP + EDA 20) 5	78.6						0.23						53.32
(ALP + EDA 20) 6	71.06						0.25						57.25
(ALP + EDA 30) 1	88.89	79.91	5.72832				0.3	0.28	0.0236643				72.05	69.0517	5.15427
(ALP + EDA 30) 2	76.16						0.31						75.4
(ALP + EDA 30) 3	75.07						0.29						72.5
(ALP + EDA 30) 4	74.98						0.26						67.64
(ALP + EDA 30) 5	84.56						0.27						64.92
(ALP + EDA 30) 6	79.8						0.25						61.8
(ALP + EDA 45) 1	87.93	79.2883	5.60772				0.31	0.296667	0.0163299				81	80.0483	3.26699
(ALP + EDA 45) 2	78.62						0.29						79.6
(ALP + EDA 45) 3	74.62						0.32						85.7
(ALP + EDA 45) 4	72.6						0.28						75.76
(ALP + EDA 45) 5	83.2						0.3						79.42
(ALP + EDA 45) 6	78.76						0.28						78.81

[truncated: 5 more sheets: Flow Cytometry, ROS , Lactate, Troponin, Survival time]
